# Supplementary material for: White matter microstructure and receptive vocabulary in children with cerebral palsy: The role of interhemispheric connectivity
Source: PLoS One. 2023 Jan 17;18(1):e0280055. doi: 10.1371/journal.pone.0280055 (PMC9844879; doi:10.1371/journal.pone.0280055)
Supplement: S1 Data — (XLSX) [file pone.0280055.s002.xlsx]

## Sheet: Hoja1
Participant	left_temporal_lobe_FA	right_temporal_lobe_FA	laterality_index_FA	left_temporal_lobe_MD	right_temporal_lobe_MD	laterality_index_MD	splenium_cc_FA	splenium_cc_MD	PPVT-IV_standard_scores	anterior_commissure_FA	anterior_commissure_md
1	0.370147	0.357971	-0.0167226	0.00061734	0.00062416	0.00549335	0.74203	0.00061759	124	0.42543	0.00060551
2	0.408063	0.383844	-0.0305831	0.00059301	0.00060144	0.00705764	0.81002	0.00062395	130	0.39215	0.00064038
3	0.357863	0.352975	-0.00687639	0.0006071	0.00062033	0.0107786	0.66893	0.00064705	95	0.35007	0.0006345
4	0.356296	0.352921	-0.00475877	0.00063099	0.00062608	-0.00390591	0.70744	0.00063258	99	0.28222	0.00065725
5	0.378166	0.359432	-0.0253987	0.00064203	0.00064246	0.000334763	0.68615	0.00069001	111	0.42628	0.00063699
6	0.38096	0.36796	-0.0173583	0.00063281	0.00063917	0.00500008	0.63811	0.00065518	60	0.28239	0.00065362
7	0.363443	0.359708	-0.0051649	0.00063012	0.00063335	0.00255645	0.70659	0.00057425	77
8	0.312954	0.372508	0.0868815	0.00065688	0.00060886	-0.0379383	0.54545	0.00066534	92
9	0.392242	0.383915	-0.0107285	0.00062177	0.00062715	0.00430772	0.72005	0.00061921	120	0.34088	0.00060035
10	0.360596	0.33959	-0.0300006	0.00063998	0.00063967	-0.000242254	0.73801	0.00063498	85	0.37604	0.00063538
11	0.325073	0.311707	-0.02099	0.00063827	0.0006414	0.00244594	0.75282	0.0006065	109	0.28681	0.00064777
12	0.359187	0.355092	-0.00573305	0.00061736	0.00062417	0.00548517	0.71156	0.00060816	77	0.4103	0.0006321
13	0.360819	0.353432	-0.0103423	0.00063504	0.00063511	5.51116e-05	0.70017	0.00064117	91	0.22287	0.00072776
14	0.244538	0.361025	0.192361	0.00072001	0.00063229	-0.0648673	0.66938	0.00067859	85
15	0.365959	0.364817	-0.00156272	0.00062084	0.00062671	0.00470522	0.5481	0.00075355	107	0.24165	0.00068557
16	0.379595	0.378921	-0.000888577	0.00063144	0.00063348	0.00161275	0.58726	0.00077981	77	0.28445	0.00067461
17	0.34355	0.34631	0.00400081	0.00061343	0.00062258	0.00740285	0.52981	0.00075923	87	0.42894	0.00060782
18	0.376129	0.377774	0.00218198	0.00061216	0.00061814	0.0048606	0.61958	0.00060328	99	0.41734	0.00061353
19	0.387741	0.388717	0.00125699	0.00061013	0.00061495	0.00393444	0.68975	0.00059046	100	0.42099	0.00059777
20	0.379446	0.363725	-0.0211539	0.00062036	0.00062694	0.00527539	0.61595	0.00066044	92	0.37031	0.0006022
21	0.374753	0.356591	-0.0248337	0.00064654	0.00065263	0.00468761	0.68096	0.00064157	110	0.2643	0.00070556
22	0.360864	0.366584	0.0078631	0.00066064	0.00063886	-0.0167603	0.55521	0.0006914	95
23	0.358376	0.362134	0.00521575	0.00061863	0.00062231	0.00296549	0.6744	0.00061112	92	0.43335	0.00059817
24	0.376762	0.383422	0.00876104	0.00061638	0.00062166	0.00426481	0.66914	0.00070757	109	0.32155	0.00063715
25	0.344077	0.336717	-0.0108109	0.00069331	0.00069933	0.00432273	0.50316	0.00071044	68
26	0.373747	0.356642	-0.023419	0.00062396	0.00063203	0.00642521	0.6953	0.0006639	95	0.27194	0.00061327
27	0.317653	0.28189	-0.0596504	0.00063321	0.00063456	0.00106486	0.66214	0.00059429	120	0.29548	0.00060162
28	0.364675	0.366133	0.00199505	0.00062711	0.00063023	0.00248143	0.73322	0.00062156	115	0.33492	0.00065417
29	0.342461	0.339482	-0.0043684	0.00062295	0.00062351	0.000449272	0.70264	0.0006298	109	0.31277	0.00061673
30	0.310773	0.324018	0.0208651	0.0006378	0.00063969	0.00147946	0.62844	0.00067735	106	0.23771	0.00063239
31	0.409138	0.384718	-0.0307612	0.0006132	0.00061548	0.00185565	0.65588	0.00063733	108	0.29999	0.00066678
32	0.367506	0.332661	-0.0497667	0.00063782	0.00063702	-0.00062753	0.49363	0.00073352	115	0.19066	0.00072667
33	0.386109	0.360405	-0.034432	0.00064824	0.00065831	0.00770732	0.58621	0.00071564	85	0.44562	0.00061675
34	0.404544	0.373505	-0.0398934	0.0005965	0.00060043	0.0032834	0.70576	0.00067215	95	0.33692	0.00061312
35	0.412922	0.387059	-0.0323295	0.00059694	0.0006052	0.00687108	0.66244	0.00060621	110	0.42418	0.00058687
36	0.304851	0.289423	-0.0259611	0.00064099	0.00065115	0.00786293	0.78872	0.00066319	120	0.29695	0.00064949
37	0.335876	0.318925	-0.0258873	0.00064955	0.00066214	0.0095983	0.47085	0.00066867	106	0.39425	0.00063061
